# Supplementary material for: IL-20RB mediates tumoral response to osteoclastic niches and promotes bone metastasis of lung cancer
Source: J Clin Invest. 2022 Oct 17;132(20):e157917. doi: 10.1172/JCI157917 (PMC9566910; doi:10.1172/JCI157917)
Supplement: Supplemental table 1 [file jci-132-157917-s037.xlsx]

## Sheet: Table S1
Supplemental Table1: Recipe of lung cancer organoid media.
Media component	Signalling pathway		Supplier	Catalogue number	Final concentration
	activation (+)	inhibition (-)
R-Spondin 1	Wnt/b-catenin signalling (+)		Peprotech	120-38	500 ng·ml-1
FGF 7	FGFR2b signalling (+)		Peprotech	100-19	25 ng·ml-1
FGF 10	FGFR2b signalling (+)		Peprotech	100-26	100 ng·ml-1
Noggin	TGF-b signalling (-)		Peprotech	120-10C	100 ng·ml-1
A83-01	TGF-b signalling (-)		Tocris	2939	500 nM
Y-27632	ROCK signalling (-)		Abmole	Y-27632	5 mM
SB202190	p38 MAPK signalling (-)		Sigma	S7067	500 nM
B27 supplement	a.o. insulin signalling (+)		Gibco	17504-44	1x
N-Acetylcysteine	Antioxidant		Sigma	A9165-5g	1.25 mM
Nicotinamide	Co-enzyme precursor		Sigma	N0636	5 mM
GlutaMax 100x	Nutrient		Invitrogen	12634-034	1x
Hepes	Buffer		Invitrogen	15630-056	10 mM
Penicillin / Streptomycin	Antibiotics		Invitrogen	15140-122	100 U·ml-1 / 100 mg·ml-1
Primocin	Antibiotic/antimycotic		Invivogen	Ant-pm-1	50 mg·ml-1
Advanced DMEM/F12	Base medium		Invitrogen	12634-034	1x

## Sheet: Table S2
Supplemental Table 2: Demographic summary of the SHTCH lung cancer cohort.
Features		Number	%
Gender	male	96	71.6418
	female	38	28.3582
Age	<40	2	1.49254
	40-50	18	13.4328
	50-60	52	38.806
	60-70	51	38.0597
	>70	14	10.4478
Tumor Stage	I (T1~2N0M0)	29	21.6418
	II (T1~2N1M0)	62	46.2687
	III (T3N0M0;T1~3N2M0;T4N1M0;T1~4N3M0)	42	31.3433
	IV (T1~4N1~3M1)	1	0.746269
